# Supplementary material for: Automated macrophage counting in DLBCL tissue samples: a ROF filter based approach
Source: Biol Proced Online. 2019 Jul 1;21:13. doi: 10.1186/s12575-019-0098-9 (PMC6600891; doi:10.1186/s12575-019-0098-9)
Supplement: Supplementary file 1 — Analysis of ROIs. (XLS 30 kb) [file 12575_2019_98_MOESM1_ESM.xls]

## Sheet: Tabelle1
Additional File 1: Segmentation of ROIs.
	ROI No.	Channel
Method				(MC)	(S1)	(S2)	(S3)	(S4)	(S5)	(S6)
Output type				count	count	area	area	area	count	area
Output unit				#	#	px	µm²	µm²	#	px
	01	CD14+/488 nm		273	196	94425	34312.4	13785.8	train./valid.	train./valid.
	02	CD14+/488 nm		49	94	41714	11354.6	1025.26	17	13904
	03	CD14+/488 nm		195	139	67715	22174.6	7071.5	56	45683
	04	CD14+/488 nm		40	93	39056	7231.68	1031.94	train./valid.	train./valid.
	05	CD14+/488 nm		250	179	85705	27821.1	5282.61	35	28004
	06	CD14+/488 nm		73	92	41705	7029.99	786.915	train./valid.	train./valid.
	07	CD14+/488 nm		48	47	21150	4415.31	210.803	train./valid.	train./valid.
	08	CD14+/488 nm		283	163	69298	42875.7	2949.61	18	15087
	09	CD14+/488 nm		132	116	62223	23212.2	3415.57	52	41801
	10	CD14+/488 nm		51	56	29288	11845.4	1326.98	train./valid.	train./valid.
	11	CD14+/488 nm		53	68	33409	9821.25	818.08	26	20499
	12	CD14+/488 nm		116	70	29971	16074.5	348.503	31	25197
	13	CD14+/488 nm		100	83	40884	11433.1	696.195	12	9329
	14	CD14+/488 nm		281	160	80326	31204.4	2678.87	50	41559
	15	CD14+/488 nm		68	67	37888	21086.7	1824.12	42	33975
	16	CD14+/488 nm		8	22	8636	498.96	993.263	9	7087
	17	CD14+/488 nm		215	118	58570	29445.9	502.808	17	13888
	18	CD14+/488 nm		92	64	27839	8306.55	250.696	11	7816
	19	CD14+/488 nm		259	174	97030	44590,50	11597.8	40	33708
	20	CD14+/488 nm		86	79	40140	16566.1	939.398	train./valid.	train./valid.
	21	CD14+/488 nm		62	78	41818	13911.8	1577.88	train./valid.	train./valid.
	22	CD14+/488 nm		44	63	27608	10616.7	1632.56	28	22372
	23	CD14+/488 nm		28	58	22165	3001.05	257.985	13	11087
	24	CD14+/488 nm		202	143	71342	34127.7	7398.54	38	31804
	25	CD14+/488 nm		66	62	32538	7148.25	827.415	40	31420
	26	CD163+/555 nm		199	170	81821	40184.9	12879.4	42	35219
	27	CD163+/555 nm		49	56	31068	6792.66	3083.87	train./valid.	train./valid.
	28	CD163+/555 nm		181	134	59707	28555.7	13862.5	train./valid.	train./valid.
	29	CD163+/555 nm		34	106	43409	5514.48	2778.71	23	18304
	30	CD163+/555 nm		205	168	80596	20556.2	8179.78	train./valid.	train./valid.
	31	CD163+/555 nm		62	76	35226	4562.73	1862.8	37	30163
	32	CD163+/555 nm		75	52	25781	8901.09	2906.69	37	29701
	33	CD163+/555 nm		311	204	86789	55057.3	34920.9	23	20046
	34	CD163+/555 nm		56	56	29402	6809.67	2915.6	train./valid.	train./valid.
	35	CD163+/555 nm		78	66	40029	14416.4	4703.06	47	37449
	36	CD163+/555 nm		105	95	54567	15066	7737.32	57	45866
	37	CD163+/555 nm		70	73	42821	13304.2	7137.11	39	30724
	38	CD163+/555 nm		39	74	43470	8828.19	2106.04	24	18801
	39	CD163+/555 nm		207	170	82314	33085.3	11751.5	58	47559
	40	CD163+/555 nm		53	63	33973	13126.9	3897.12	train./valid.	train./valid.
	41	CD163+/555 nm		41	64	29670	10191.4	3581.62	26	21303
	42	CD163+/555 nm		189	152	80915	37200.9	16918.1	39	33122
	43	CD163+/555 nm		22	41	19651	2191.05	913.275	9	6943
	44	CD163+/555 nm		161	148	94099	38654.8	16486.5	train./valid.	train./valid.
	45	CD163+/555 nm		92	97	52019	14874	4538.03	60	47833
	46	CD163+/555 nm		75	78	51055	18454.2	10738	49	39637
	47	CD163+/555 nm		26	46	20824	4059.72	1801.04	20	16305
	48	CD163+/555 nm		59	68	39342	8117.82	1189.28	train./valid.	train./valid.
	49	CD163+/555 nm		128	117	65864	32600.9	17540.8	55	44863
	50	CD163+/555 nm		41	36	19142	3986.01	914.895	train./valid.	train./valid.
