# Supplementary material for: Automated macrophage counting in DLBCL tissue samples: a ROF filter based approach
Source: Biol Proced Online. 2019 Jul 1;21:13. doi: 10.1186/s12575-019-0098-9 (PMC6600891; doi:10.1186/s12575-019-0098-9)
Supplement: Supplementary file 2 — Analysis of whole tissue samples. (XLS 51 kb) [file 12575_2019_98_MOESM2_ESM.xls]

## Sheet: Tabelle1
Additional File 2: Analysis of whole tissue samples
	Dataset No.	Number of tiles		>>>>>>>>>>>>> evaluation subregion <<<<<<<<<<<<<					>>>>>>>>>>>>>>>>>>>>>>>>>>>>>>>>>>>>>>>> segmentation, direct output <<<<<<<<<<<<<<<<<<<<<<<<<<<<<<<<<<<<<<<<<<<										>>>>>>>>>>>>>>>>>>>>>>>>>>>>>>>>>>>>>>>>>>>>> segmentation, normalized output <<<<<<<<<<<<<<<<<<<<<<<<<<<<<<<<<<<<<<<<<<<<<<<<<											>>>> gene expression profiling <<<<
Channel									>>>>>>>>>>>>>>>>>>>>>> CD14+/488 nm <<<<<<<<<<<<<<<<<<<<<<<<<<<					>>>>>>>>>>>>>>>>> CD163+/555 nm <<<<<<<<<<<<<<					>>>>>>>>>>>>>>>>>>>>>>>>>>> CD14+/488 nm <<<<<<<<<<<<<<<<<<<<<					>>>>>>>>>>>>>>>>>>>>>>>>>> CD163+/555 nm <<<<<<<<<<<<<<<<<<<<<						CD14+/488 nm	CD163+/555 nm
													features without
													double stainings
Method				(S1)/(S2)	(S1)/(S2)	(S3)	(S4)		(S1)	(S2)	(S3)	(S4)	(S1)	(S1)	(S2)	(S3)	(S4)		(S1)	(S1)	(S2)	(S3)	(S4)	(S1)	(S1)	(S2)	(S3)	(S4)		(GE)	(GE)
Output type				area	estimated number of nuclei	area	area		count	area	area	area	count	count	area	area	area		density	cell number ratio	area ratio	area ratio	area ratio	density	cell number ratio	area ratio	area ratio	area ratio
Output unit				mm^2	#	mm^2	mm^2		#	px	mm^2	mm^2	#	#	px	mm^2	mm^2		#/mm^2					#/mm^2
	01	26 x 24		32,464945	512055	30,298606	41.5497		44626	6,449448	3,461156	0.865835	18902	40496	5,746479	4,637262	8.35275		1374,59	0,0872	0.1987	0.1142	0,0208	1247,38	0,0791	0.177	0.1531	0,2010		available	available
	02	41 x 25		74,121843	1264958	78,228767	76.2088		85217	12,696050	8,048640	3.50142	34787	75372	11,621993	16,180662	9.56769		1149,69	0,0674	0.1713	0.1085	0,0459	1016,87	0,0596	0.1568	0.2068	0,1255		available	available
	03	29 x 18		26,577500	289498	33,905036	34.144		32685	4,748368	4,110798	1.8387	13112	31463	4,249291	8,919569	3.65368		1229,80	0,1129	0.1787	0.1212	0,0538	1183,82	0,1087	0.1599	0.2631	0,1070		available	available
	04	49 x 60		306,122192	4849827	325,389946	338.199		161220	27.151	9,894430	1.74532	119754	126096	19.4484	5,924049	0.466898		526,65	0,0332	0.0887	0.0304	0.0052	411,91	0,0260	0.0635	0.0182	0.0014		available	available
	05	40 x 25		133,970789	2033619	142,846535	149.384		73186	11,573647	1,949953	3.69811	34627	76524	12,725919	11,416450	10.3347		546,28	0,0360	0.0864	0.0137	0,0248	571,20	0,0376	0.095	0.0799	0,0692		available	available
	06	21 x 22		43,577761	725966	46,835315	47,05799		49374	6,587528	0,764432	1.39408	24410	41099	5,405365	1,382884	2.30295		1133,01	0,0680	0.1512	0.0163	0,0296	943,12	0,0566	0.124	0.0295	0,0489		available	available
	07	41 x 54		169,848938	2501608	missing	190.361		95515	15,820797	missing	1.82023	42767	115394	17,647153	missing	5.69832		562,35	0,0382	0.0931	missing	0,0010	679,39	0,0461	0.1039	missing	0,0299		available	available
	08	16 x 48		76,137959	1275822	77,905240	74.9219		92084	13,435860	16,214436	4.73796	38775	82016	11,581292	10,447359	7.05331		1209,44	0,0722	0.1765	0.2081	0.0633	1077,20	0,0643	0.1521	0.1341	0.0941		available	available
	09	23 x 27		62,409959	1162618	65,310324	63.5584		34383	5,115673	1,398792	2.77852	15002	36505	4,933006	4,451287	2.14964		550,92	0,0296	0.082	0.0214	0.0437	584,92	0,0314	0.079	0.0682	0.0338		available	available
	10	25 x 41		106,060987	1868195	110,328097	98.728		62050	9,626745	0,906418	2.72732	30070	66299	8,542735	2,014561	3.19755		585,04	0,0332	0.0908	0.0082	0.0276	625,10	0,0355	0.0805	0.0194	0.0324		available	available
	11	38 x 33		66,684752	1257359	68,429931	63.542		91516	15,522036	12,365928	8.03537	23136	92782	15,620992	17,938862	11.3403		1372,37	0,0728	0.2328	0.1807	0.1264	1391,35	0,0738	0.2343	0.2621	0.1785		available	available
	12	52 x 45		171,148475	2794774	178,383098	158.926		168984	27,113977	7,442887	8.4039	44454	251102	38,869543	67,311680	33.1109		987,35	0,0605	0.1584	0.0417	0.0529	1467,16	0,0898	0.2271	0.3773	0.2083		available	available
	13	33 x 29		87,748983	1230167	104,806941	104.751		74178	11,307884	2,915695	1.16494	45419	50578	7,404342	5,735134	3.12012		845,34	0,0603	0.1289	0.0278	0.0111	576,39	0,0411	0.0844	0.0547	0.0298		missing	missing
	14	48 x 70		272,691150	2557471	459,376174	485.38		219402	34,795665	8,241773	15.3534	83796	245869	36,128026	45,128753	20.0068		804,58	0,0858	0.1276	0.0179	0.0316	901,64	0,0961	0.1325	0.0982	0.0412		available	available
	15	17 x 16		25,752117	467733	26,280586	25.5934		21327	3,452905	1,330275	0.883602	7640	21721	3,318145	1,849448	1.26419		828,16	0,0456	0.1341	0.0506	0.0345	843,46	0,0464	0.1288	0.0704	0.0494		available	available
	16	30 x 41		76,237971	1516231	76,584001	74.5887		55150	8,749647	2,047128	1.09654	21442	53456	8,719280	5,481143	2.54065		723,39	0,0364	0.1148	0.0323	0.0147	701,17	0,0353	0.1144	0.0716	0.0341		available	available
	17	43 x 50		280,075644	4833069	281,372364	283.784		247465	39,503179	7,795482	28.1751	91768	223686	35,765250	26,581423	30.2988		883,56	0,0512	0.141	0.0277	0.0993	798,66	0,0463	0.1277	0.0945	0.1068		missing	missing
	18	35 x 27		17,753131	169325	43,443286	15.3648		14330	2,238187	0,789533	0.334248	5464	15117	2,236681	0,452072	1.87515		807,18	0,0846	0.1261	0.0182	0.0218	851,51	0,0893	0.126	0.0104	0.122		missing	missing
	19	37 x 48		70,622999	1081074	73,240980	69.3122		60413	11,003736	6,329217	9.5071	20154	74116	13,445970	25,217001	23.507		855,43	0,0559	0.1558	0.0864	0.1372	1049,46	0,0686	0.1904	0.3443	0.3391		available	available
	20	45 x 54		199,123227	2155629	329,215542	336.27		138784	22,760051	20,887848	2.13234	90950	84911	13,051087	4,220255	6.77203		696,98	0,0644	0.1143	0.0634	0.0634	426,42	0,0394	0.0655	0.0128	0.0201		available	available
	21	19 x 54		136,950334	2398422	299,812212	277.974		76033	12,119870	4,036530	4.85427	44143	65257	9,743583	19,451375	9.14604		555,19	0,0317	0.0885	0.0146	0.0175	476,50	0,0272	0.0711	0.0649	0.0329		available	available
	22	31 x 45		56,709489	972270	57,265464	55.6015		76269	11,913506	7,938179	10.6078	17020	97282	15,240314	17,864283	19.0662		1344,91	0,0784	0.2101	0.1386	0.1908	1715,44	0,1001	0.2687	0,3120	0.3429		available	available
	23	38 x 68		178,342922	2862564	203,513869	missing		89884	14,221487	0,595053	missing	38383	102183	14,463411	6,882960	missing		504,00	0,0314	0.0797	0.0029	missing	572,96	0,0357	0.0811	0.0338	missing		available	available
	24	49 x 48		158,136742	1905071	191,689140	186.021		105339	16,616859	5,959376	1.88349	50435	135565	19,202506	14,133213	11.4708		666,13	0,0553	0.1051	0.0311	0.0101	857,26	0,0712	0.1214	0.0737	0.0627		available	available
	25	46 x 62		283,097607	4164366	297,315881	294.478		183210	32,467742	8,400255	16.4574	86759	159041	28,034444	18,316243	8.43176		647,16	0,0440	0.1147	0.0283	0.0559	561,79	0,0382	0.099	0.0616	0.0286		available	available
	26	31 x 48		203,687626	3144818	209,136506	206.989		194740	35,737100	15,285641	4.07499	75913	178565	35,763121	52,904281	12.5533		956,07	0,0619	0.1755	0.0731	0,0197	876,66	0,0568	0.1756	0,2530	0,0606		available	available
	27	31 x 60		108,175729	1581502	128,887126	122.211		38251	7,617033	2,891095	0.960406	21581	35229	6,918079	1,569991	4.28081		353,60	0,0242	0.0704	0.0224	0,0008	325,66	0,0223	0.064	0.0122	0,0350		available	available
	28	42 x 25		85,826140	1326527	72,875642	72.295		57264	9,511804	1,981640	2.39813	42238	39184	5,738671	1,233390	1.02961		667,21	0,0432	0.1108	0.0272	0.0331	456,55	0,0295	0.0669	0.0169	0.0142		available	available
	29	43 x 54		250,843122	4324829	247,505379	250.995		140945	27,222145	6,475217	9.02307	53989	178604	36,677662	27,005377	10.8636		561,89	0,0326	0.1085	0.0262	0.0359	712,01	0,0413	0.1462	0.1113	0.0433		available	available
	30	31 x 39		119,372262	1965451	125,898425	123.277		87659	13,063212	1,889972	1.80316	36843	111328	15,007654	7,908654	5.41005		734,33	0,0446	0.1094	0,0150	0,0146	932,61	0,0566	0.1257	0.0628	0,0439		available	available
	31	27 x 47		113,679022	1540108	162,737700	157.15		120358	18,916465	20,289316	12.1822	49857	107850	16,398459	27,703352	14.956		1058,75	0,0781	0.1664	0.1247	0,0775	948,72	0,0700	0.1443	0.1702	0,0952		available	available
	32	22 x 31		76,819405	1396561	81,739403	76.2475		60847	10,356871	4,561211	1.29606	26254	53765	9,198889	5,768233	3.03812		792,08	0,0436	0.1348	0.0558	0,0170	699,89	0,0385	0.1197	0.0706	0,0398		available	available
	33	30 x 35		114,343519	1751776	128,188752	129.279		115134	18,555009	11,515128	9.36062	43512	117863	19,136366	19,656242	19.0027		1006,91	0,0657	0.1623	0.0898	0,0724	1030,78	0,0673	0.1674	0.1533	0,1470		available	available
	34	28 x 22		52,209198	904219	48,164567	46.1038		45848	7,874248	2,649416	missing	12253	52807	8,992288	9,214783	missing		878,16	0,0507	0.1508	0,0550	0.0661	1011,45	0,0584	0.1722	0.1913	missing		missing	missing
	35	35 x 54		256,840536	5134077	256,855462	missing		223550	30,858881	8,886841	missing	118186	145128	20,784734	4,964156	missing		870,38	0,0435	0.1201	0.0346	missing	565,05	0,0283	0.0809	0.0193	missing		missing	missing
	36	39 x 24		99,756153	1731075	105,957006	101.451		69298	10,413838	5,434581	1.17773	40357	63850	10,011172	5,135579	3.95365		694,67	0,0400	0.1044	0.0513	0,0116	640,06	0,0369	0.1004	0.0485	0,0390		available	available
	37	30 x 58		232,764237	4183446	238,287193	240.927		138841	23,249620	4,280814	7.02561	70922	113290	18,891922	9,456688	10.2658		596,49	0,0332	0.0999	0,0180	0,0292	486,72	0,0271	0.0812	0.0397	0,0426		available	available
	38	25 x 33		93,092063	1777656	93,455945	91.9701		74310	11,727972	2,319731	1.29452	50333	52316	8,723580	1,774915	2.78668		798,24	0,0418	0.126	0.0248	0,0141	561,98	0,0294	0.0937	0.019	0,0303		available	available
	39	43 x 70		306,075518	3340005	408,336892	419.543		232343	38,109635	21,224579	56.6637	106528	209645	32,489091	42,010384	56.5657		759,10	0,0696	0.1245	0,0520	0,1351	684,95	0,0628	0.1061	0.1031	0,1348		available	available
	40	48 x 50		155,422628	2054015	193,099473	189.869		174872	28,541326	11,890635	63.168	54315	180552	29,767356	17,891074	45.9811		1125,14	0,0851	0.1836	0.0613	0,3327	1161,68	0,0879	0.1915	0.0922	0,2422		available	available
	41	30 x 50		165,450272	3115624	162,627470	167.475		214081	35,267306	28,274246	20.6368	53102	252409	41,182633	43,747380	29.2096		1293,93	0,0687	0.2132	0.1739	0,1232	1525,59	0,0810	0.2489	0.269	0,1744		missing	missing
	42	34 x 27		66,747751	1034868	67,199044	67.6975		36010	5,755645	0,996913	1.62148	20257	26755	4,232811	1,806518	2.0422		539,49	0,0348	0.0862	0.0148	0,0240	400,84	0,0259	0.0634	0.0269	0,0301		missing	missing
	43	35 x 68		285,603114	4535690	312,885451	314.07		284753	50,915114	23,731743	69.8537	105044	257578	48,952052	47,845942	66.1323		997,02	0,0628	0.1783	0.0758	0,2224	901,87	0,0568	0.1714	0.1529	0,2106		available	available
	44	40 x 45		228,144551	3222138	274,394360	274.03		281487	40,423122	20,486549	26.0685	119852	282465	39,850902	27,455144	29.1314		1233,81	0,0874	0.1772	0.0747	0,0951	1238,10	0,0877	0.1747	0.1001	0,1063		available	available
