# Supplementary material for: Automated macrophage counting in DLBCL tissue samples: a ROF filter based approach
Source: Biol Proced Online. 2019 Jul 1;21:13. doi: 10.1186/s12575-019-0098-9 (PMC6600891; doi:10.1186/s12575-019-0098-9)
Supplement: Supplementary file 3 — Additional files 1, 2 and 3 contain the segmentation results for the ROIs, whole tissue samples and tumor subregions, respectively. [file 12575_2019_98_MOESM3_ESM.xls]

## Sheet: Tabelle1
Additional File 3: Analysis of tumor subregions with (S1)
	Dataset No.		>>>>>>>>>>>>>>>>>>>>>>>>>>>> evaluation subregion <<<<<<<<<<<<<<<<<<<<<<<<<<<<<<<<<							>>>>>>>>>>>>>>>>>>>>>>>>>>>>>>>>>>>>>>>>>>>>>>>>>>>>>>>> segmentation, direct output <<<<<<<<<<<<<<<<<<<<<<<<<<<<<<<<<<<<<<<<<<<<<<<<<<<<<<<<<<<<<										>>>>>>>>>>>>>>>>>>>>>>>>>>>>> segmentation, normalized output <<<<<<<<<<<<<<<<<<<<<<<<<<<<<<<<
Sampling rate			>>>>>>>>>> 100 % <<<<<<<<<<		>>>>>>>>>> 50 % <<<<<<<<<<<		>>>>>>>>>> 25 % <<<<<<<<<<			>>>>>>>>>>>>>>>>>>> 100 % <<<<<<<<<<<<<<<<<<<<<			>>>>>>>>>>>>>>>>>>>> 50 % <<<<<<<<<<<<<<<<<<<<<			>>>>>>>>>>>>>>>>>>>>>> 25 % <<<<<<<<<<<<<<<<<<<<<				>>>>>>>>>>>> 100 % <<<<<<<<<<		>>>>>>>>>>>> 50 % <<<<<<<<<<<<<		>>>>>>>>>>>> 25 % <<<<<<<<<<<<<<
Channel										CD14+/488 nm	CD163+/555 nm	double staining	CD14+/488 nm	CD163+/555 nm	double staining	CD14+/488 nm	CD163+/555 nm	double staining		CD14+/488 nm	CD163+/555 nm	CD14+/488 nm	CD163+/555 nm	CD14+/488 nm	CD163+/555 nm
Output type			area	estimated	area	estimated	area	estimated		count	count	count	count	count	count	count	count	count		density	density	density	density	density	density
				number of nuclei		number of nuclei		number of nuclei
Output unit			mm^2	#	mm^2	#	mm^2	#		#	#	#	#	#	#	#	#	#		#/mm^2	#/mm^2	#/mm^2	#/mm^2	#/mm^2	#/mm^2
	01		12,879164	231544	6,524928	116285	2831329	50394		18953	17248	10632	9572	8719	5337	4103	3737	2255		1471,60	1339,22	1466,99	1336,26	1449.14	1319.87
	02		10,461545	195539	5,362743	100392	2601990	49049		11045	8032	5752	5713	4005	2917	2819	1899	1379		1055,77	767,76	1065,31	746,82	1083.4	729.83
	03		10,329781	140423	5,250992	70041	2437536	31314		11958	10179	6116	6112	5270	3131	2827	2483	1495		1157,62	985,40	1163,97	1003,62	1159.78	1018.65
	04		134,801987	2288861	67,465102	1146672	34054761	579786		82783	59131	21424	41541	29653	10832	21250	14886	5452		614,11	438,65	615,74	439,53	623.99	437.12
	05		59,094087	1259534	30,758775	653257	15332095	325596		27376	28628	13165	13749	15020	6812	6796	7260	3224		463,26	484,45	446,99	488,32	443.25	473.52
	06		15,083967	249101	7,863213	128720	3960072	64682		14839	12531	6989	7499	6354	3487	3857	3179	1791		983,76	830,75	953,68	808,07	973.97	802.76
	07		37,731903	583214	19,700703	300506	9834927	145553		27039	31026	15449	13896	15795	7883	6737	7573	3693		716,61	822,27	705,36	801,75	685.01	770.01
	08		32,436157	538098	16,457673	269320	8409489	138894		42185	36288	23512	21267	18427	11952	10838	9557	6213		1300,55	1118,75	1292,22	1119,66	1288.78	1136.45
	09		25,483393	488686	13,130490	251272	6547131	125774		14449	12826	7437	7686	6686	3954	3957	3420	2045		567,00	503,31	585,36	509,20	604.39	522.37
	10		35,297911	649915	18,383314	337499	9224877	169251		19627	18860	9296	10185	9809	4848	5007	4912	2384		556,04	534,31	554,04	533,58	542.77	532.47
	11		41,556473	817493	21,696954	424414	11149185	219236		59626	59078	43681	30918	30665	22733	15879	15658	11609		1434,82	1421,63	1424,99	1413,33	1424.23	1404.41
	12		27,338321	482935	13,979189	243852	7026862	122531		43054	44212	29371	21968	22420	14954	10948	11238	7444		1574,86	1617,22	1571,48	1603,81	1558.02	1599.29
	13		14,715368	223771	7,874719	120712	3773685	58151		12664	6434	3686	6869	3397	1946	3395	1656	970		860,60	437,23	872,29	431,38	899.65	438.83
	14		14,181397	74934	7,002566	37467	3564574	18852		10481	10760	7116	5574	5690	3782	2804	2874	1924		739,07	758,74	795,99	812,56	786.63	806.27
	15		11,146961	191461	5,874898	101639	3126754	54755		8815	9531	6001	4564	5028	3158	2226	2522	1552		790,80	855,03	776,86	855,84	711.92	806.59
	16		12,759096	247417	6,619768	127569	3330960	65337		6826	7353	3889	3635	3809	2078	1962	1881	1045		534,99	576,29	549,11	575,40	589.02	564.7
	17		37,511966	722416	19,535909	373487	9792393	186958		22786	20286	13452	12050	10618	7117	5959	5351	3545		607,43	540,79	616,81	543,51	608.53	546.44
	18		8,386738	78572	4,117402	36808	2093427	18447		7363	6517	3679	3683	3243	1907	1915	1665	987		877,93	777,06	894,50	787,63	914.77	795.35
	19		7,217890	71159	3,458928	32941	1918899	17619		8242	8748	5283	3914	4214	2495	2213	2414	1449		1141,88	1211,99	1131,56	1218,30	1153.27	1258.01
	20		37,860831	394661	19,033935	199168	8924464	88194		25633	17048	9965	13086	8428	5046	6094	4128	2495		677,03	450,28	687,51	442,79	682.84	462.55
	21		42,499078	810432	21,242493	406014	10553464	201744		19959	17450	7410	9827	8804	3678	4737	4305	1770		469,63	410,60	462,61	414,45	448.86	407.92
	22		30,321848	601120	15,095792	300907	7347786	146215		46729	53334	35491	23295	26785	17720	11323	13115	8602		1541,10	1758,93	1543,15	1774,34	1541.01	1784.89
	23		30,179448	564056	15,435409	282955	7342487	132257		16370	18675	10318	8374	9578	5337	3871	4333	2421		542,42	618,80	542,52	620,52	527.21	590.13
	24		38,791739	558116	19,377291	280516	9631310	139899		29564	41849	18620	14499	20738	9166	7114	9923	4381		762,12	1078,81	748,25	1070,22	738.63	1030.29
	25		73,219345	1154836	36,683010	577346	18428874	289926		60474	43964	29233	29873	21882	14491	14725	11021	7176		825,93	600,44	814,36	596,52	799.02	598.03
	26		52,136309	839071	26,094405	420344	12996971	210141		74432	67483	50220	37396	33856	25250	18689	16773	12589		1427,64	1294,36	1433,10	1297,44	1437.95	1290.53
	27		12,677380	109891	6,171901	51983	2620563	21136		7145	5858	3162	3444	2919	1576	1395	1307	672		563,60	462,08	558,01	472,95	532.33	498.75
	28		20,696054	352478	10,441269	174692	4779574	79576		13057	9403	3313	6597	4969	1773	3163	2546	963		630,89	454,34	631,82	475,90	661.77	532.68
	29		44,575751	794789	22,302971	396769	11418937	204173		38506	49553	23741	19223	24808	11887	9817	12818	6145		863,83	1111,66	861,90	1112,32	859.71	1122.52
	30		32,904813	547669	17,174123	286433	8685446	144237		21065	24800	10981	11110	12906	5876	5516	6376	2907		640,18	753,69	646,90	751,48	635.09	734.1
	31		19,146714	241884	9,238561	111287	4673024	56905		21170	12925	9587	10070	6126	4544	5083	3077	2256		1105,67	675,05	1090,00	663,09	1087.73	658.46
	32		27,333097	511556	14,252051	266396	7096455	132129		22952	18563	11995	12096	9701	6409	5950	4610	3069		839,71	679,14	848,72	680,67	838.45	649.62
	33		25,784831	379582	13,155630	192177	6364106	95434		27208	26215	17288	13802	13404	8820	6857	6647	4361		1055,19	1016,68	1049,13	1018,88	1077.45	1044.45
	34		33,233611	589039	16,984635	302079	8250752	146690		32628	35402	23203	16957	17996	11943	8226	8846	5780		981,78	1065,25	998,37	1059,55	997	1072.14
	35		23,667988	494073	12,321396	256807	6162769	128100		16363	10382	7240	8364	5196	3546	4163	2489	1756		691,36	438,65	678,82	421,71	675.51	403.88
	36		20,228121	358442	10,547651	184413	5250535	91736		18472	12471	6488	9652	6563	3460	4603	3246	1640		913,18	616,52	915,09	622,22	876.67	618.22
	37		53,124843	998091	27,768254	521562	14013530	267612		29649	19727	10536	15976	10574	5554	8438	5716	3105		558,10	371,33	575,33	380,79	602.13	407.89
	38		43,876404	828483	22,755891	426661	11386864	212756		40686	25371	11868	20985	12935	6082	10620	6433	3095		927,29	578,24	922,18	568,42	932.65	564.95
	39		74,595337	916906	38,686344	478173	19368062	240382		57552	46273	31260	29644	23516	15905	14868	11698	7906		771,52	620,32	766,27	607,86	767.66	603.98
	40		32,891989	492912	16,714049	248839	8154235	118506		40302	41642	28767	20709	21154	14801	9925	10249	7147		1225,28	1266,02	1239,02	1265,64	1217.16	1256.89
	41		31,109218	605810	15,937398	308721	7892524	152706		40920	50937	30502	20951	25717	15569	10123	12482	7587		1315,37	1637,36	1314,58	1613,63	1282.61	1581.5
	42		11,951081	214531	6,283200	112308	3071865	55034		6246	5225	2810	3273	2711	1467	1601	1240	663		522,63	437,20	520,91	431,47	521.18	403.66
	43		51,495223	875982	25,743740	437685	12781139	216738		72592	61104	48511	36477	30607	24388	18119	15272	12176		1409,68	1186,60	1416,93	1188,91	1417.64	1194.89
	44		85,951384	1239216	44,454477	637387	21717733	307029		105520	104753	58737	55034	54089	30495	26939	26274	14750		1227,67	1218,75	1237,99	1216,73	1240.41	1209.79
